# Supplementary material for: Blood Flow Restriction Training Prior to and After Anterior Cruciate Ligament Reconstruction: A Scoping Review
Source: J Funct Morphol Kinesiol. 2025 Nov 19;10(4):450. doi: 10.3390/jfmk10040450 (PMC12641707; doi:10.3390/jfmk10040450)
Supplement: Supplementary file 1 [file jfmk-10-00450-s001.zip]

Archive with 2 entries (2 files):
- PRISMA CHECK-LIST (BFRT and ACLR).pdf
- __MACOSX/._PRISMA CHECK-LIST (BFRT and ACLR).pdf
